# Supplementary material for: Effects of High Intensity Ultrasound Stimulation on the Germination Performance of Caper Seeds
Source: Plants (Basel). 2023 Jun 19;12(12):2379. doi: 10.3390/plants12122379 (PMC10302670; doi:10.3390/plants12122379)
Supplement: Supplementary file 1 [file plants-12-02379-s001.zip]

Archive with 1 entries (1 files):
- plants-2406203-supplementary.pdf
